# Supplementary material for: miR-204-5p Protects Nephrin from Enzymatic Degradation in Cultured Mouse Podocytes Treated with Nephrotoxic Serum
Source: Cells. 2025 Mar 1;14(5):364. doi: 10.3390/cells14050364 (PMC11899291; doi:10.3390/cells14050364)
Supplement: Supplementary file 1 [file cells-14-00364-s001.zip]

Archive with 1 entries (1 files):
- cells-3475557-supplementary.pdf
